# Supplementary material for: A.A.A. Good Wines WANTED: Blockchain, Non-Destructive Ultrasonic Techniques and Soil Health Assessment for Wine Traceability
Source: Sensors (Basel). 2025 Jun 5;25(11):3567. doi: 10.3390/s25113567 (PMC12158379; doi:10.3390/s25113567)
Supplement: Supplementary file 1 [file sensors-25-03567-s001.zip]

Archive with 1 entries (1 files):
- sensors-3522653-supplementary.pdf
